# Supplementary material for: Genotype-Phenotype Correlations of Pathogenic COCH Variants in DFNA9: A HuGE Systematic Review and Audiometric Meta-Analysis
Source: Biomolecules. 2022 Jan 27;12(2):220. doi: 10.3390/biom12020220 (PMC8961530; doi:10.3390/biom12020220)
Supplement: Supplementary file 1 [file biomolecules-12-00220-s001.zip]

Archive with 3 entries (2 files):
- biomolecules-1539304-supplementary/
- biomolecules-1539304-supplementary/biomolecules-1539304-supplementary .pdf
- biomolecules-1539304-supplementary/biomolecules-1539304-supplementary table S3.pdf
